# Supplementary material for: Predicting Abdominal Aortic Aneurysm Target Genes by Level-2 Protein-Protein Interaction
Source: PLoS One. 2015 Oct 23;10(10):e0140888. doi: 10.1371/journal.pone.0140888 (PMC4619739; doi:10.1371/journal.pone.0140888)
Supplement: S1 Table — (XLS) [file pone.0140888.s004.xls]

## Sheet: 工作表1
S1 Table Primer sequence for Real-Time PCR
Gene	Forward Primer（5--3）	Reverse Primer（5--3）
APP	TGTGCCAGCCAATACCGAA	TGATGACAATCACGGTTGCTA
ITGB1	ATTACTTCAGACTTCCGCATT	TCCAAGTTTCCAGATATGCGTTG
SPARC	AGAGGAAACGGTCGAGGAG	CTCACACACCTTGCCATGTT
MMP14	GAGAACTTCGTGTTGCCTGA	CTTTGTGGGTGACCCTGACT
TP53	GCCCCTCCTCAGCATCTTATCCG	ACAGGCACAAACACGCACCTC
18S	TTGACGGAAGGGCACCACCAG	GCACCACCACCCACGGAATCG
