# Supplementary material for: Predicting Abdominal Aortic Aneurysm Target Genes by Level-2 Protein-Protein Interaction
Source: PLoS One. 2015 Oct 23;10(10):e0140888. doi: 10.1371/journal.pone.0140888 (PMC4619739; doi:10.1371/journal.pone.0140888)
Supplement: S2 Table — (XLS) [file pone.0140888.s005.xls]

## Sheet: level-1 candidate genes
level-1 candidate genes	score
THBS1	8
DCN	7
CD44	7
AKT1	6
CAV1	5
SMAD2	5
CTNNB1	5
SPARC	5
SRC	5
HAPLN1	5
IGFBP3	5
BCAN	5
PIK3R1	5
MMP14	5
ENG	4
CDK4	4
CTGF	4
COL2A1	4
MYOC	4
MAPK3	4
ITGB1	4
CCL7	4
MAPK1	4
APP	4
BMP1	4
SHC1	4
PAK1	4
ACVRL1	4
MMP7	4
TGFB2	4
FBLN2	4
SMAD4	4
PIAS3	3
DAB2	3
MAPK14	3
PDGFB	3
CHUK	3
MAP3K7	3
ITGA2	3
TNFSF11	3
FBLN1	3
ARHGEF6	3
PZP	3
BGN	3
STRAP	3
TFPI	3
TP53	3
TGFBR3	3
PTK2	3
PXN	3
JUNB	3
SP1	3
XRCC6	3
JUN	3
YWHAE	3
FN1	3
YWHAH	3
ELANE	3
ZBTB17	3
DDR1	3
CTAG1B	3
ZFYVE9	3
JUND	3
PLAT	3
ACAN	3
EIF3I	3
CAPN1	3
YWHAZ	3
ITGAV	3
FGF7	3
MYC	3
PML	3
STUB1	3
CLU	3
HSP90AA1	3
CCL2	3
PRMT2	2
MDM2	2
CCL8	2
DAXX	2
SMAD1	2
SOS1	2
MFAP2	2
SNW1	2
CCND1	2
DDR2	2
PAPPA	2
SMURF2	2
SMAD7	2
SNX6	2
CCL13	2
CCNB1	2
RBM23	2
NEDD9	2
RPS6KA1	2
RASD2	2
RASL12	2
NR3C1	2
NID1	2
NID2	2
FOXO4	2
MVP	2
FOXO1	2
NCOA3	2
RBM39	2
COL7A1	2
FNTA	2
CP	2
CREBBP	2
FMOD	2
CSNK2A2	2
CSNK2A1	2
RET	2
FOXO3	2
CDK6	2
SKIL	2
MMP17	2
CD74	2
PRTN3	2
OSR1	2
FBN2	2
PTPN6	2
GRB2	2
SPOCK1	2
GFI1B	2
KAT5	2
NCOA6	2
RAB38	2
SDC2	2
CDKN1A	2
CUEDC2	2
FCN1	2
NCOA1	2
CTSL1	2
CEBPB	2
DAB1	2
CDK1	2
POU2F1	2
ITGA5	2
LAMA1	2
UBQLN4	2
LCK	2
LCN2	2
AR	2
EP300	2
LGALS3	2
LPA	2
IRS1	2
VASN	2
TSSK1B	2
EPHB2	2
ATF2	2
LOXL1	2
DDX5	2
ATF7IP	2
ATN1	2
TRAP1	2
TRAF6	2
PIAS1	2
JDP2	2
A2M	2
KCNK18	2
ACTN4	2
KDR	2
ZBTB16	2
YWHAQ	2
YWHAG	2
YWHAB	2
PLAU	2
KRT8	2
KISS1	2
AP2B1	2
JAK2	2
AKT2	2
EGFR	2
ANAPC10	2
VTN	2
PIK3R2	2
VIM	2
KRT18	2
TRIM24	2
PLAUR	2
HSP90AB1	2
BMP2	2
RELA	2
MAPK8IP2	2
THBS2	2
PRELP	2
F2	2
BDKRB2	2
BCAR1	2
BDNF	2
BCAS2	2
PCOLCE	2
ERBB2	2
HTRA1	2
HSPA4	2
F12	2
BRCA1	2
MAPK8IP1	2
TGFBRAP1	2
LTBP3	2
PRKCA	2
TP73	2
CALR	2
SQSTM1	2
ESR2	2
IGF1R	2
DDX54	2
STAT5A	2
BACE1	2
IKBKAP	2
IGFBP5	2
HNF4A	2
PRKACA	2
HRAS	2
STAT3	2
F2RL1	1
ELK1	1
ELK3	1
ENC1	1
F3	1
FKBP10	1
FKBP1A	1
FBXW5	1
EPOR	1
FBXL12	1
ERBB2IP	1
ESRRA	1
FANCL	1
F2R	1
FBXO34	1
EPHA2	1
FGFBP1	1
EPB41	1
FHL2	1
EPAS1	1
ETS1	1
ENO1	1
EZR	1
FGF2	1
F10	1
FBXL6	1
FGFR1	1
F8	1
F9	1
HSF1	1
IL1F7	1
IL1B	1
IKBKB	1
IGF2	1
IFNGR1	1
IFNAR1	1
HUWE1	1
HTT	1
HIF1A	1
HSF4	1
IL6ST	1
HRG	1
HNRNPU	1
HMGB2	1
HMGB1	1
HMGA2	1
HLA-DRA	1
HLA-DQA2	1
HLA-DMA	1
GTPBP1	1
HSP90B1	1
ITGA4	1
KAT2B	1
JUP	1
JPH3	1
JKAMP	1
JAK1	1
ITK	1
ITGB8	1
ITGB6	1
ITGB3BP	1
IL27RA	1
ITGA9	1
IL4R	1
ITGA3	1
ISL1	1
IRS4	1
IRS2	1
INSR	1
INS	1
INPP5D	1
IL8	1
HGS	1
ITGB1BP1	1
FURIN	1
GIPC1	1
GHR	1
GGA1	1
GADD45G	1
GADD45B	1
GAB3	1
GAB2	1
GAB1	1
HIVEP1	1
FXR2	1
GMNN	1
FRS3	1
FRS2	1
FOXH1	1
FOXG1	1
FOS	1
FLT4	1
FLT1	1
FLNA	1
FLII	1
FYN	1
GSC	1
HEYL	1
HEY1	1
HEXIM1	1
CUL1	1
GULP1	1
GTF2IRD1	1
GTF2H1	1
GTF2B	1
GSTP1	1
GLI3	1
GSK3B	1
GMEB1	1
GRN	1
GRIN2D	1
GRIN2B	1
GRIN1	1
GNB3	1
GNB2	1
GNAI1	1
GNA13	1
FKBP5	1
GSPT1	1
BTBD2	1
CUL5	1
C7	1
C6orf25	1
C4BPA	1
C4A	1
C3	1
C1orf103	1
C17orf28	1
C10orf54	1
BTRC	1
CALM2	1
BTC	1
CALM3	1
BSG	1
BRCA2	1
BMPR1B	1
BMP3	1
BMF	1
BLVRB	1
BCR	1
BCL2L11	1
BCL2L1	1
BCL2	1
BTLA	1
CCNA2	1
CDC20	1
CDC16	1
CD93	1
CD82	1
CD63	1
CD4	1
CD36	1
CD33	1
CCNT1	1
CCNH	1
CALM1	1
CCNB2	1
BAD	1
CCL5	1
CCL3	1
CCL21	1
CCL20	1
CCKBR	1
CCDC90B	1
CBL	1
CAT	1
CANX	1
CAMK2G	1
CCNG1	1
AHR	1
APBB1	1
APBA2	1
ANXA2	1
ANKRD12	1
ANK3	1
ANAPC5	1
AMOT	1
AMHR2	1
ALS2CR8	1
ALB	1
BATF3	1
AKAP13	1
APOA1	1
AHNAK	1
AGTR1	1
ADAMTS5	1
ADAMTS1	1
ADAM17	1
ACVR1	1
ACTN1	1
ACTB	1
ACP5	1
ABCF3	1
AKT3	1
ARPC3	1
CDC27	1
AXL	1
AXIN2	1
AXIN1	1
AURKB	1
ATXN1	1
ATP5B	1
ATOX1	1
ATF3	1
ATAD2	1
APEX2	1
ASH2L	1
APLP1	1
ARNT	1
ARL8B	1
ARL4D	1
ARHGEF7	1
ARHGEF15	1
ARHGAP15	1
ARHGAP1	1
AREG	1
APOH	1
APOE	1
BAG1	1
ASS1	1
CXCL10	1
DLG4	1
DES	1
DCAF6	1
DCAF12	1
DAPK2	1
DACH1	1
CYP11A1	1
CXXC5	1
CXCR4	1
CXCL5	1
CTCF	1
CXCL12	1
DPT	1
CXCL1	1
CUL4B	1
MAP2K4	1
CTSS	1
CTSG	1
CTSD	1
CTSB	1
CTNNBL1	1
CTNNA1	1
CDC25A	1
CXCL2	1
E2F4	1
EIF2AK4	1
EID2	1
EGR1	1
EFEMP1	1
EEF2K	1
EEF1B2	1
EDNRB	1
ECM1	1
ECH1	1
EBI3	1
DNAJC7	1
E2F5	1
DNTTIP2	1
E2F1	1
DVL1	1
DUT	1
DUSP7	1
DUSP4	1
DUSP22	1
DUSP16	1
DUSP13	1
DUSP10	1
DUSP1	1
CSNK2B	1
E4F1	1
CDK17	1
CHN1	1
CHGA	1
CHD9	1
CFDP1	1
CEACAM1	1
CDKN2C	1
CDKN2AIP	1
CDKN1B	1
CDKL1	1
CDK8	1
CTLA4	1
CDK2	1
CLDN1	1
CDK14	1
CDH5	1
CDH1	1
CDCP1	1
CDC7	1
CDC6	1
CDC5L	1
CDC45L	1
CDC42EP4	1
EIF4ENIF1	1
CDK7	1
COL4A5	1
CSNK1A1	1
CSH2	1
CSF3R	1
CSF2RB	1
CRKL	1
CRK	1
CPB2	1
COPS5	1
COPS2	1
COL6A3	1
CHN2	1
COL4A6	1
CITED1	1
COL4A4	1
COL4A3	1
COL4A2	1
COL4A1	1
COL1A2	1
COL18A1	1
COL13A1	1
COBRA1	1
CMA1	1
CLEC3B	1
CDC25B	1
COL5A3	1
SERPINB6	1
SH3GL2	1
SH3BP5	1
SGTA	1
SFRS16	1
SFN	1
SF3B2	1
SF3A1	1
SERTAD1	1
SERPINI1	1
SERPING1	1
SAFB2	1
SERPINC1	1
SIGLEC12	1
SERPINB13	1
SERPINA3	1
SERPINA1	1
SELPLG	1
SELP	1
SELE	1
SDC3	1
SCN3A	1
SAT2	1
SAP130	1
MAGI2	1
SERPINF2	1
SMAD9	1
SORBS1	1
SOD3	1
SOCS6	1
SOCS3	1
SNX17	1
SNTG1	1
SNRNP70	1
SNCG	1
SMURF1	1
SMARCE1	1
SMARCD3	1
SIAH1	1
SMARCA2	1
SIGLEC11	1
SMAD6	1
SLC4A1	1
SLC30A9	1
SLAMF6	1
SLAMF1	1
SKI	1
SKAP2	1
SIT1	1
SIRPA	1
SIGLEC7	1
SAFB	1
SMARCA4	1
RBX1	1
RHOA	1
RHEBL1	1
RHEB	1
RGS7	1
RGS3	1
RGS19	1
RFX4	1
REXO4	1
REL	1
RECQL5	1
SAMD8	1
RDX	1
RHOH	1
RBM9	1
RBL1	1
RASSF1	1
RARG	1
RARA	1
RAP2A	1
RANBP9	1
RAN	1
RABEP1	1
RAB6B	1
RAB5A	1
RECK	1
RPAP3	1
S100A10	1
RXRA	1
RUVBL1	1
RUNX3	1
RUNX2	1
RTKN	1
RRH	1
RRAS2	1
RPS7	1
RPS6KB1	1
RPS6KA3	1
RHOD	1
RPLP0	1
RHOG	1
RNF5	1
RNF4	1
RNF146	1
RNF14	1
RNF130	1
RNF111	1
RLIM	1
RIT1	1
RHPN2	1
RHOJ	1
SPIB	1
RPS27A	1
UBB	1
VCL	1
USP45	1
USF1	1
UNC119	1
UBXN1	1
UBR5	1
UBE3A	1
UBE2Z	1
UBE2I	1
UBE2E3	1
SP3	1
UBD	1
VTA1	1
UBA52	1
TXN	1
TUBB	1
TUBA1B	1
TTR	1
TTPAL	1
TTC27	1
TTC1	1
TSSK4	1
TRRAP	1
TRIP4	1
UBE2A	1
XBP1	1
ZNF8	1
ZNF410	1
ZNF398	1
ZNF329	1
ZNF227	1
ZMYM2	1
ZFP91	1
ZEB2	1
ZEB1	1
ZDHHC4	1
YBX1	1
VDR	1
XCL1	1
VEPH1	1
WWOX	1
WRN	1
WNT3A	1
WIPI1	1
WEE1	1
WDR61	1
WDR33	1
WDR13	1
VWF	1
VWA1	1
TREML1	1
XIAP	1
STK35	1
TRIM59	1
TCF20	1
TBRG1	1
TBPL1	1
TBP	1
TBC1D7	1
TAP1	1
TAF10	1
SYNJ2BP	1
SVEP1	1
STYXL1	1
TDG	1
STRN	1
TEK	1
STAT5B	1
STAT1	1
ST6GALNAC2	1
SRY	1
SREBF2	1
SREBF1	1
SPTBN1	1
SPRY2	1
SPOCK3	1
SPINK1	1
RAB33B	1
STX8	1
TLN1	1
SPAG9	1
TRB@	1
TRA@	1
TPM3	1
TPI1	1
TOP3B	1
TOB1	1
TNR	1
TNNT1	1
TNFRSF1A	1
TNFRSF14	1
TCTEX1D4	1
TMED1	1
TRIM28	1
TLE1	1
TIMP4	1
TIE1	1
THRB	1
THRA	1
TGM2	1
TGIF2	1
TGFBI	1
TGFB1I1	1
TFPI2	1
TFE3	1
TMPRSS6	1
MEP1A	1
MPG	1
MNAT1	1
MMS19	1
MMP8	1
MMP26	1
MMP25	1
MMP16	1
MMP15	1
MLL2	1
MKNK2	1
MBD1	1
MET	1
MS4A2	1
MEN1	1
MED24	1
MED15	1
MED1	1
MECOM	1
MDM4	1
MDK	1
MCM5	1
MCM3AP	1
MCM2	1
NOS1	1
MFAP5	1
NCOA2	1
RAB3B	1
NKIRAS1	1
NGF	1
NFYC	1
NFKB1	1
NF2	1
NEK8	1
NEK6	1
NEK1	1
NEFL	1
NCOR2	1
MPL	1
NCOA7	1
MPZL1	1
NCL	1
NAT8	1
NAA38	1
MYOD1	1
MYO5B	1
MYO3A	1
MTF2	1
MTCH2	1
MTA1	1
MSN	1
MAX	1
NCOR1	1
KLK3	1
LIFR	1
LGALS3BP	1
LEPR	1
LEF1	1
LDB1	1
LAMA3	1
LAIR1	1
KRT2	1
KRT10	1
KPNB1	1
MCM10	1
KLRC1	1
LIPC	1
KLK2	1
KLHL35	1
KLHL1	1
KLF9	1
KIT	1
KIR2DL5A	1
KIF1A	1
KIAA1984	1
KIAA1377	1
KDM5A	1
KDM2A	1
KNG1	1
LYZ	1
MATN2	1
MAPKBP1	1
MAPKAPK5	1
MAPKAPK2	1
MAPK9	1
MAPK8IP3	1
MAP3K4	1
MAP3K2	1
MAP2K7	1
ZNF83	1
MAP1B	1
LILRB4	1
MAG	1
LIMS1	1
LTF	1
LTBP4	1
LTBP1	1
LRPAP1	1
LRP2	1
LRP1B	1
LPL	1
LOX	1
LOH3CR2A	1
LMNA	1
NOS1AP	1
MAGEA11	1
POU4F1	1
PPP6C	1
PPP3CC	1
PPP2R5A	1
PPP2R2A	1
PPP2R1A	1
PPP2CA	1
PPP1R9B	1
PPM1A	1
PPARGC1B	1
PPARGC1A	1
PLAGL1	1
POU4F2	1
PREB	1
POR	1
POMC	1
POLR2D	1
POLR1B	1
PNRC2	1
PLK4	1
PLK1	1
PLEKHJ1	1
PLEKHB1	1
PLEK	1
NMT1	1
PPARG	1
PRNP	1
KATNB1	1
RAB25	1
RAB13	1
PTPN1	1
PTK2B	1
PTGES3	1
PSMD11	1
PSMC5	1
PSMC3	1
PRSS2	1
PRPF6	1
PRDM2	1
PRPF4	1
PRDM4	1
PRMT1	1
PRLR	1
PRKG1	1
PRKDC	1
PRKD1	1
PRKCH	1
PRKCB	1
PRKAR2A	1
PRKAR1B	1
PREX2	1
PLAG1	1
PRPF40A	1
NR2F6	1
P4HB	1
OXSR1	1
ORM1	1
ORC4L	1
OCLN	1
NUP37	1
NUP214	1
NUP153	1
NUAK2	1
NTRK2	1
NTRK1	1
PLCG1	1
NRIP1	1
PAK6	1
NR2F1	1
NR2C2	1
NR2C1	1
NR1H4	1
NR0B2	1
NR0B1	1
NPPA	1
NOTCH4	1
NOTCH1	1
NOSTRIN	1
NOSIP	1
NSD1	1
PDZD2	1
PLA2G2A	1
PKD2	1
PILRB	1
PILRA	1
PIK3R3	1
PIK3CG	1
PIAS4	1
PHB2	1
PEX6	1
PEX19	1
PELP1	1
PAEP	1
PECAM1	1
PAG1	1
PDZD11	1
PDLIM7	1
PDGFRB	1
PDGFRA	1
PDGFA	1
PCDH1	1
PAX8	1
PAX2	1
PARD6A	1
PARD3	1
PAM	1
RAB34	1

## Sheet: level-2 candidate genes
level-2 candidate genes	score
SMAD2	190
SMAD4	172
AR	153
SRC	149
TP53	142
MAPK1	131
EP300	128
CREBBP	125
EGFR	123
GRB2	112
AKT1	110
CTNNB1	108
PIK3R1	108
SHC1	106
FYN	98
BRCA1	95
FN1	93
SMAD1	92
SP1	91
NR3C1	90
ESR2	89
ABL1	88
CSNK2A1	88
PTPN6	87
JUN	85
STAT3	85
MAPK3	85
RAF1	85
RB1	84
LCK	83
YWHAG	83
RXRA	82
CAV1	80
HSP90AA1	79
RELA	78
MAPK14	77
PAK1	77
PTK2	76
BMPR1B	72
CBL	71
APP	71
INSR	70
IRS1	69
ERBB2	68
PLCG1	68
PRKCD	67
HDAC1	67
SMURF1	67
IGF1R	65
CHUK	65
YWHAZ	65
THBS1	63
PRKCA	63
STAT1	63
PML	63
SYK	62
NCOA1	62
CRK	62
ACVR1	62
SKIL	61
STAT5A	61
ITGB3	61
ATXN1	61
MYC	61
JAK2	60
PTPN1	60
CDK1	60
CEBPB	58
ITGB1	57
CASP3	56
SMAD7	55
TBP	55
SMURF2	54
PXN	54
NCOA3	54
YWHAB	53
HNF4A	53
IGFBP3	53
YWHAE	53
FOXO1	53
SMAD9	53
LYN	52
GSK3B	52
NCOR2	52
NFKB1	52
PIAS1	52
CRKL	51
IKBKB	51
CD44	51
FLNA	51
FOS	50
KAT2B	50
PTK2B	49
TGFB2	48
STAT5B	48
RARA	48
MDM2	47
COL2A1	47
CCND1	47
YWHAH	47
COL1A2	47
DCN	47
UBE2I	47
PRKCZ	47
MAPK9	47
CSK	46
NCOA2	46
NCOA6	46
NFKBIA	46
RAC1	46
UBB	45
CDKN1A	45
PDGFRB	45
RASA1	44
BCAR1	44
PLAT	44
MST1R	43
KDR	43
MYOD1	43
CSNK2A2	43
CDC42	43
MMP7	43
PIN1	42
TP73	42
RET	42
BCR	42
GAB2	42
XRCC6	42
PDPK1	42
MMP14	42
KHDRBS1	42
HIF1A	41
TRAF6	41
LRP2	41
MDM4	41
EEF1A1	41
MBP	41
IRS2	41
CDKN1B	40
GAB1	40
SPARC	40
ETS1	40
PRKACA	40
FHL2	40
STUB1	40
MAP3K7	40
PPP2CA	39
BCL2	39
PIAS3	39
KAT5	39
JAK1	39
VAV1	39
EPOR	39
THRA	39
SOS1	39
NTRK1	39
VDR	38
HGS	38
EZR	38
HDAC2	38
KIT	38
PIK3R2	38
CDK2	38
HRAS	38
FOXO3	37
FBLN2	37
CALM1	37
PRKDC	37
COPS5	37
ZBTB16	37
SUMO1	37
ELANE	36
KRT18	36
PPARG	36
CASP8	36
PPARA	36
PIAS4	36
GNB2L1	35
ATF2	35
NR4A1	35
THRB	35
DAB2	35
KNG1	35
MAP3K5	35
BAD	35
FBLN1	35
RBL1	35
COL4A1	35
CALR	34
SQSTM1	34
ACAN	34
CDK4	34
FGFR1	34
ZFYVE9	34
MAP3K3	34
TGM2	33
MAPK8IP1	33
ARHGEF6	33
RHOA	33
F2	33
CSNK2B	33
JUND	33
HDAC3	33
TNFSF11	33
RUNX2	33
POU2F1	33
AXIN1	33
FOXO4	33
CHEK1	33
MET	33
DAXX	33
HSPA1A	32
NRIP1	32
TERT	32
HTT	32
LEF1	32
EWSR1	32
VIM	32
PRPF40A	32
NCK1	32
PDGFRA	32
GRB10	32
SNCA	32
SOCS1	32
GTF2B	31
CEBPA	31
CDC25B	31
ENG	31
CCR5	31
TNFRSF1A	31
NEDD9	30
BCL3	30
NCOR1	30
ITGAV	30
ERBB4	30
NF2	30
FRS2	30
SYN1	30
LAMA1	30
EPHB2	30
HSF1	30
PECAM1	30
NID1	30
BAT3	30
NOTCH1	30
CREB1	29
HMGB1	29
COL4A2	29
PARD3	29
UBQLN4	29
DLG4	29
STRAP	29
PPM1A	29
TRAF2	29
TIAM1	29
RPS6KA1	29
VTN	29
MAP2K1	29
KPNB1	29
E2F1	29
MED1	28
GHR	28
SKI	28
PPP1CA	28
A2M	28
CSNK1A1	28
SNIP1	28
COL4A3	28
GAPDH	28
GRIN1	28
ATF7IP	28
DNM1	27
CDC25A	27
SNW1	27
ING1	27
HCK	27
DVL1	27
ADRBK1	27
PSEN1	27
RASD2	27
HIPK2	27
MYOC	27
ERBB2IP	27
PTEN	27
GTF2I	27
SRF	27
BRAF	27
ATN1	27
FASLG	27
ERBB3	27
BCAN	26
PAK2	26
NCF1	26
CDC25C	26
HSP90AB1	26
TCF3	26
MAP2K4	26
IRAK1	26
HAPLN1	26
PRMT1	26
RASL12	26
JUNB	26
EPB41	26
NR5A1	26
CTSG	26
AHR	26
SREBF2	26
XIAP	26
ANXA2	26
CDH1	26
MAPT	26
PSMD11	26
DOK1	25
TOB1	25
GIT1	25
BMX	25
PTPRF	25
FOXG1	25
COL4A6	25
CDK5	25
SREBF1	25
ELK1	25
BTRC	25
NGFR	25
COL4A5	25
HNF1A	25
YWHAQ	25
PCNA	25
JDP2	25
GRB7	25
PRKCE	25
COL7A1	25
AKT2	25
AXL	25
PTPN12	25
PRKCB	25
PTPN2	25
RAN	25
IKBKG	24
CSF2RB	24
CASP9	24
SH2B2	24
SETDB1	24
CD247	24
GTF2H1	24
JAK3	24
TRIM24	24
VEGFA	24
GRIN2B	24
GATA1	24
HDAC4	24
IGFBP5	24
IL2RB	24
MITF	24
RHEBL1	24
TDG	24
PRNP	24
RPS27A	24
CCL7	24
FLT1	24
ACTB	24
CD82	24
TRIP6	24
ZAP70	24
SDC2	24
SPTBN1	24
PLAU	23
ITGB4	23
PDGFB	23
PARP1	23
PAPPA	23
TRIP4	23
ARNT	23
PPARGC1A	23
WEE1	23
UBA52	23
MAP3K14	23
CDH2	23
WAS	23
NCK2	23
RRAS2	23
RPS6KB1	23
KPNA2	23
TFPI	23
SNRNP70	23
TGIF1	23
TGFBRAP1	23
TGFBR3	23
SUMO4	23
MAX	23
DDX5	23
RAB38	23
CDK6	23
RANBP9	23
FGF2	23
CXCR4	22
PRKCI	22
PRKCG	22
HBEGF	22
COPS6	22
BTK	22
SLC2A4	22
CLU	22
SVIL	22
COL4A4	22
PTPRC	22
C1QBP	22
MAPKAPK2	22
SMAD6	22
SNX6	22
SMARCA4	22
GATA2	22
MUC1	22
YBX1	22
HMGA1	22
BCL6	22
HSPA8	22
UBTF	22
TYK2	22
CDH5	22
PPP2R1A	22
GJA1	21
EIF4EBP1	21
TRAT1	21
CD4	21
STAT6	21
CD36	21
SMARCE1	21
ACVRL1	21
CAMK2A	21
PELP1	21
CCNB1	21
CANX	21
KLK3	21
MEF2C	21
SIN3A	21
ETS2	21
CDC37	21
RPS6KA3	21
FGFR3	20
RHOD	20
RHOJ	20
PZP	20
GADD45G	20
ILK	20
BMP2	20
SOCS6	20
PRKD1	20
BRCA2	20
CCDC85B	20
TGFB1I1	20
VCL	20
CDK7	20
ACTA1	20
CBLB	20
EGR1	20
TEC	20
GLI3	20
FLT4	20
GSN	20
PTMA	20
CEACAM1	20
TCF4	20
PSEN2	20
ITGB5	20
EIF2AK2	20
CD74	19
CAMK2G	19
TH	19
CSF3R	19
CSF1R	19
GRIN2A	19
HLA-A	19
PRKAR1A	19
SHC3	19
CD2AP	19
CD40	19
INPP5D	19
CCNA2	19
IFNAR1	19
TNFAIP3	19
GNA13	19
GMFB	19
SLC9A1	19
VAV3	19
TUB	19
TUBB	19
KRT8	19
F2R	19
NTRK3	19
DVL2	19
BGN	19
ATF3	19
NR2C2	19
NDRG1	19
AKAP13	19
MYB	19
ADAM12	19
ACTN1	19
MLLT4	19
UNC119	19
BTBD2	18
DAB1	18
SMAD5	18
HABP4	18
NR0B2	18
ITGB2	18
SMARCB1	18
CD5	18
NPM1	18
LMNA	18
ROCK1	18
MAP2K6	18
PRKCQ	18
RAB25	18
TUBA4A	18
SOCS3	18
PEA15	18
CHD3	18
MCM2	18
SELE	18
PLCG2	18
SHB	18
TOP2A	18
BAG1	18
SPIB	18
DAZAP2	18
TSG101	18
TSHR	18
HMGA2	18
LAMA5	18
EPS8	18
TNNT1	18
MAP2K7	18
FGA	18
ITGA5	18
TAF1	18
FES	18
MTOR	18
MEN1	18
NR2F1	18
CTSL1	17
SPTAN1	17
KCNK3	17
NFYA	17
XPO1	17
MAP3K11	17
FAS	17
PPARD	17
IRS4	17
HNRNPK	17
CDC27	17
NTRK2	17
CDC16	17
CDK14	17
NR3C2	17
CD3E	17
NUP153	17
TUBA1B	17
SERPINA1	17
F2RL1	17
VAV2	17
HSPA5	17
ANAPC10	17
LTBP1	17
ARHGEF7	17
RBBP4	17
MAPK8IP2	17
GRAP	17
GSK3A	17
CAPN1	17
SAT1	17
EID2	17
JUP	17
FGR	17
ITK	17
MAPKAPK5	17
PIK3CA	17
SP3	17
ZNF8	17
ITGA4	17
TNFRSF11B	17
MEF2A	17
RGS19	17
MYLK	17
PFKFB2	17
PLK1	16
MDFI	16
ATM	16
RUNX1	16
EPHA2	16
PRMT2	16
TGFBI	16
SNAPIN	16
IQGAP1	16
KISS1	16
IL6ST	16
HSPA4	16
DAG1	16
FOXH1	16
FER	16
PRELP	16
TNFRSF11A	16
TEK	16
ARL4D	16
ARRB2	16
TNF	16
BCL2L1	16
CALM3	16
ADAM15	16
RAB34	16
NOTCH4	16
OCLN	16
GIPC1	16
CD47	16
MAP3K8	16
C1QA	16
PLAUR	16
CUL5	16
KCNK9	16
PLSCR1	16
PTN	16
CTSD	16
YAP1	16
GRIN2D	16
ANK3	16
SPOCK1	16
DCAF6	16
IGF2	16
KCNK15	16
CTNND1	16
INPPL1	16
PTPRE	16
STAP2	16
NKX2-1	16
DNM2	16
SORBS2	16
CREM	16
CD19	16
AP2B1	16
LGALS3	16
DYNLL1	16
SH2D3C	16
EEF1G	16
NFYB	16
SFN	16
MSX1	15
MNAT1	15
ACTN2	15
MMP8	15
NUAK2	15
SERPINA3	15
LCP2	15
ATXN2	15
CTLA4	15
GFAP	15
PDLIM7	15
NR1H2	15
CDKN2C	15
HLA-B	15
ZFP36	15
STMN1	15
CUL1	15
AES	15
PSMA3	15
PSMC5	15
ARAF	15
MATN2	15
CXCL12	15
COL18A1	15
MAP3K7IP1	15
CALCOCO2	15
ZBTB17	15
SLC9A2	15
ZEB1	15
MBD1	15
ESRRA	15
CENPJ	15
PRKAR2A	15
RAB3B	15
F10	15
E2F4	15
CHEK2	15
STRN	15
NR0B1	15
RAPGEF1	15
ARHGAP17	15
RASSF1	15
MCM7	15
GMEB1	15
ARHGAP1	15
NOS1	15
CCNT1	15
LAMB3	15
CD9	15
DDIT3	15
PEBP1	15
BARD1	15
CCR1	15
TUBG1	15
CASP1	15
BACE1	15
DUSP4	15
CCND3	15
TRAP1	15
CCNE1	15
PNRC2	15
NUP214	15
TRIP10	15
KIF5B	15
CD28	15
CD22	15
PLD2	15
PICK1	15
SH3KBP1	15
RGS3	15
DUSP1	15
HDAC5	14
APBB1	14
KIAA1377	14
KIF1C	14
NFYC	14
SOCS7	14
PRTN3	14
CTSB	14
USP9X	14
SVEP1	14
L1CAM	14
MAGI1	14
DOK2	14
EIF2S2	14
DACH1	14
CDX2	14
TFE3	14
APLP2	14
APOE	14
ADAMTS4	14
CISH	14
APEX1	14
RARG	14
CLTC	14
MAGI2	14
MATK	14
RXRB	14
ACVR2A	14
KRTAP4-12	14
APC	14
CCBP2	14
ARHGEF2	14
LRP1B	14
DDR1	14
CCNA1	14
F12	14
DVL3	14
RFC1	14
ACP1	14
FBN2	14
CD93	14
RBM9	14
ITGA6	14
RPS6KA5	14
PARD6A	14
TLE1	14
ZEB2	14
GABRR1	14
MKNK2	14
MAPK10	14
ITGA2B	14
HOXA9	14
NCKIPSD	14
CTBP1	14
ITGA2	14
SLC9A3R1	14
SERPING1	14
DHFR	14
CCNH	14
COL13A1	14
SIRT1	14
TOPBP1	14
COL14A1	14
ATF1	14
CTGF	14
PTPRH	14
SGTA	14
GADD45B	14
PPP2R1B	14
TCF7L2	14
FEZ1	14
CDK5R1	14
COPS2	13
ZMYM2	13
DGKZ	13
NEK6	13
RPA2	13
MAPK8IP3	13
WBP11	13
PTPN7	13
CCL2	13
TLN1	13
GSC	13
MAPK11	13
STAMBP	13
SDC1	13
RNF11	13
PAFAH1B3	13
PAPPA2	13
GNAI2	13
MAP4K1	13
NFKB2	13
APOB	13
GAB3	13
WWOX	13
WT1	13
NFKBIB	13
YY1	13
MAP2K3	13
CCRL1	13
HEYL	13
C1orf103	13
LAMA3	13
CDK9	13
TP53BP2	13
NR1I2	13
IL7R	13
NR2F2	13
HGF	13
NUMBL	13
MDK	13
ITCH	13
MCM10	13
BCL10	13
ASAP1	13
SUMO3	13
SUMO2	13
ACVR1B	13
TAL1	13
UBE2Z	13
LCN2	13
CTCF	13
RBM39	13
MS4A2	13
AURKA	13
HSF4	13
DARC	13
IL4R	13
ITGA3	13
TOP1	13
CDK11B	13
CDK16	13
SERPINB13	13
MTA1	13
GFI1B	13
POLR2A	13
RUNX1T1	13
NOS2	13
RIT1	13
ELF3	13
LRPAP1	13
CCR2	13
ITGB6	13
S1PR1	13
DUSP3	13
RECQL5	13
FANCA	13
DUSP16	13
MCM3	13
TRIM28	13
BID	13
ESRRG	13
BCL2L11	13
ARRB1	13
NOV	13
DOK4	13
EIF3I	13
PARD6B	12
NCL	12
TPR	12
ITSN1	12
IKBKAP	12
GP1BA	12
RAP2A	12
PKN1	12
DPT	12
TP53BP1	12
RAD51	12
CAV2	12
PIAS2	12
MYBL2	12
ITPR1	12
MEP1A	12
TRIB3	12
SMARCD3	12
RIPK1	12
EPB41L3	12
MED15	12
GNAI1	12
BRMS1	12
RIN1	12
PBK	12
ZHX1	12
KAT2A	12
PIK3R3	12
SOS2	12
HMMR	12
KLK2	12
CYP11A1	12
LGALS3BP	12
CDC20	12
FCGR2A	12
NUMB	12
STK35	12
KRT10	12
KLC1	12
RUNX3	12
NMI	12
REL	12
HRG	12
PPARGC1B	12
LAMC2	12
RRAD	12
BAT2	12
ASH2L	12
SKP2	12
NR1H3	12
UBC	12
HLA-DMB	12
TCTEX1D4	12
UBR5	12
SUV39H1	12
CD81	12
CD46	12
NPAS2	12
TP63	12
F5	12
HEY1	12
TK1	12
COIL	12
MAP3K10	12
EFEMP2	12
PAEP	12
MAP3K2	12
SRGN	12
RNF111	12
EEF2K	12
YES1	12
SERPINF2	12
SERPINB9	12
RPS6KA4	12
HNRNPC	12
TRRAP	12
TJP2	12
PPP2R5A	12
AXIN2	12
NGF	12
FNTA	12
BIN1	12
THBS2	12
GTF2F2	12
CTNND2	12
CITED1	12
PLD1	12
PLCB1	12
NFE2L1	12
NFATC2	12
RXRG	12
DNAJC7	11
SMN1	11
RHOG	11
ENO1	11
DUSP9	11
FSHR	11
EGF	11
SLC9A3	11
FBXW7	11
DLG1	11
RARB	11
SAA1	11
EIF2AK4	11
RUVBL1	11
DDR2	11
FURIN	11
SH2D1A	11
F8	11
FCGR2B	11
REM1	11
CXXC5	11
E2F5	11
RBX1	11
SERBP1	11
EPAS1	11
DAPK1	11
CUX1	11
STRN4	11
APOH	11
LEPR	11
CDC6	11
CDC7	11
PPID	11
LIMK1	11
CDK17	11
USP7	11
CAPNS1	11
UBQLN1	11
VHL	11
UBE2E3	11
HCFC1	11
LRP8	11
LTBP3	11
ARHGEF12	11
NOLC1	11
LYST	11
WDR33	11
PSAP	11
APPBP2	11
PRKAR1B	11
PAG1	11
PHB2	11
TNFAIP6	11
TNR	11
CALM2	11
CBLC	11
CALD1	11
PDGFA	11
PDE6G	11
PDCD6IP	11
HOXC8	11
CCNB2	11
HIPK3	11
OXSR1	11
CCR3	11
BIRC5	11
TTR	11
ID2	11
TYRO3	11
PLK4	11
HSPD1	11
TFAP2A	11
PKP2	11
PTPRJ	11
GJB1	11
CSF2RA	11
GRAP2	11
SPAG9	11
ACTN4	11
SORBS1	11
ZNF24	11
SPOCK3	11
GOLGA2	11
PTPRA	11
GIT2	11
RAB4A	11
AGTR1	11
GRB14	11
XRCC5	11
CLDN1	11
MME	11
PTGES3	11
CSH1	11
PSME3	11
ST13	11
GRN	11
MED28	11
GNA12	11
RAB13	11
MKNK1	11
CSNK1D	11
TUBA3C	10
OSR1	10
SF3A1	10
KIFAP3	10
RORA	10
KIF1B	10
TRA@	10
RHOXF2	10
PFN1	10
INPP4A	10
TOM1L1	10
IRAK2	10
IRF2	10
PAK4	10
MFAP2	10
TSSK1B	10
ACTL6A	10
PDE3B	10
ITGB3BP	10
ITGB7	10
KCNK18	10
P2RY2	10
KDM5A	10
MGMT	10
ARHGEF1	10
UBE2A	10
ANXA1	10
VCAM1	10
VCP	10
LRP5	10
MAP2K2	10
APBA2	10
LMO2	10
SDC4	10
NR1H4	10
ARHGAP5	10
ERH	10
EDF1	10
NMT1	10
MAG	10
NFATC4	10
WISP1	10
EEF1D	10
MAP2	10
SERPINB6	10
ADRB2	10
MCL1	10
BATF	10
VASN	10
MARK4	10
LAT	10
UBE3A	10
CARM1	10
UBXN1	10
BAX	10
AKT1S1	10
ATR	10
LIFR	10
ANAPC5	10
SERPINA5	10
LIPE	10
EFNB2	10
NR2F6	10
SERPINC1	10
IDE	10
FMOD	10
CNOT7	10
COBRA1	10
SLC8A2	10
HUWE1	10
TF	10
STK38	10
PSG9	10
SKAP1	10
TH1L	10
CD1D	10
SPI1	10
PLAGL1	10
TIMP4	10
DDX54	10
FYB	10
HDAC7	10
HES1	10
PRMT5	10
PRPF6	10
PRSS2	10
DDX17	10
HLA-DRB5	10
PTPN13	10
GATA4	10
HMGN1	10
PPA1	10
HNRNPU	10
STAT4	10
HSP90B1	10
PPL	10
TLR2	10
CTNNA1	10
SPN	10
DHX9	10
PIK3CD	10
RGS2	10
IL1B	10
IL1RAP	10
SOCS2	10
CASP7	10
DLEU1	10
IGF1	10
SLPI	10
RALGDS	10
CASP6	10
PLA2G2A	10
PTPRR	10
IL2RG	10
PRLR	9
MMS19	9
ERCC3	9
GGA1	9
LUM	9
MLL2	9
HAP1	9
PRSS23	9
RAC2	9
GTF2E2	9
LUC7L2	9
FUS	9
MAD2L1	9
GRK5	9
MAPK13	9
MAPK12	9
GADD45A	9
PTPN14	9
NAT8	9
PTPN5	9
MYST2	9
NEDD8	9
PTTG1	9
RASGRF1	9
MDC1	9
MAF	9
PSMC3IP	9
MECOM	9
NFE2L2	9
GSTM4	9
RAB6B	9
PSMB5	9
RABAC1	9
NKIRAS1	9
RABEP1	9
MCRS1	9
ITGA9	9
RPA1	9
IFI16	9
KIF1A	9
PLA2G4A	9
RNF5	9
FBXO34	9
KCNH2	9
RFWD2	9
JAG1	9
ITGB8	9
FLNB	9
HMGB2	9
PKN2	9
KLF4	9
ITGA8	9
PIM1	9
FKBP5	9
IL16	9
FKBP4	9
RGS16	9
IRF3	9
FGB	9
RHPN2	9
HTRA2	9
PHB	9
RIPK2	9
PNRC1	9
PRKCH	9
PRDX1	9
HIST2H2BE	9
LPL	9
LPA	9
FRS3	9
PPP2R2A	9
PPP1R9B	9
PPP1CC	9
IMPDH2	9
NRP1	9
ORC3L	9
HOXA10	9
PLEKHB1	9
PNMA1	9
LAT2	9
RPS6KA2	9
HSPA1B	9
LARP1	9
RCHY1	9
HSPB1	9
FOSL2	9
KSR1	9
NUP85	9
KLKB1	9
FUBP1	9
NSD1	9
SMARCA2	9
DAP3	9
CAD	9
STAT2	9
CALCOCO1	9
ADAM17	9
CAMKK1	9
SMARCD1	9
STK11	9
UCP2	9
BMP4	9
DYRK1A	9
ZMYND11	9
ECSIT	9
CTTN	9
SELPLG	9
TNIP1	9
USP45	9
TNFRSF1B	9
TNFRSF14	9
DNMT3A	9
CFTR	9
CRMP1	9
CPB2	9
AHSG	9
CORO1A	9
TRPV4	9
BRD7	9
BTC	9
TUBA1A	9
SORBS3	9
UCP3	9
SNCG	9
CFH	9
SNX2	9
SNX1	9
C3	9
TRAF4	9
TRAF3IP2	9
TRAF3	9
TRAF1	9
CHRNA7	9
TCF20	9
AP2M1	9
TJP1	9
WNK1	9
AP1B1	9
CD59	9
CD151	9
WASF1	9
CD3D	9
TGFA	9
TAF1B	9
VLDLR	9
APPL1	9
TERF1	9
TAC1	9
ARID3A	9
CDCP1	9
AREG	9
TCL1A	9
WRN	9
EFEMP1	9
EIF4E	9
AP2A2	9
EFNB1	9
APBB2	9
VEPH1	9
SH3BP2	9
WASL	8
WASF3	8
RAB3D	8
WIPI1	8
NXF1	8
BDNF	8
SNX4	8
KLC2	8
RFX1	8
NLK	8
SOX10	8
OSM	8
KIAA0408	8
KDM2A	8
KCNQ5	8
PACS1	8
MAP1B	8
GPS1	8
ORC2L	8
NR2C1	8
CTBP2	8
ATP2B4	8
NRAS	8
DCC	8
ARIH2	8
VWF	8
RBL2	8
LGALS1	8
CUL4B	8
DAPP1	8
RBBP8	8
FXYD6	8
NPPA	8
UTP14A	8
GABPA	8
AUP1	8
BCAS2	8
BCAP31	8
RACGAP1	8
SLC9A3R2	8
RAD23A	8
ARR3	8
LTBP4	8
MADCAM1	8
CSTF2	8
VTA1	8
NOC2L	8
RAGE	8
RBPJ	8
LEMD3	8
KSR2	8
UBE2L3	8
CBX5	8
STMN2	8
PPP1R13L	8
TADA3	8
HIST3H3	8
CCL8	8
PPP2R4	8
PITX2	8
PPM1B	8
CEBPD	8
IER3	8
PIK3CG	8
PRG2	8
HDAC6	8
SUFU	8
SUB1	8
IL6R	8
CEP55	8
BUB1B	8
CDT1	8
HSPB8	8
POLA2	8
POLA1	8
TCL1B	8
CD79B	8
CD63	8
TBK1	8
POU1F1	8
HLA-DRA	8
POU2F2	8
ING5	8
CDC45L	8
HMOX2	8
TFPI2	8
HMGN2	8
ICAM4	8
TAF9	8
TAF7	8
PLEC1	8
CD3G	8
TRIM27	8
IL8	8
CLEC3B	8
ITGB1BP1	8
TRD@	8
C16orf28	8
PCOLCE	8
PCDHA4	8
C4BPA	8
PCDH1	8
PDIA3	8
PTGS2	8
PAX8	8
GRIA1	8
COL6A1	8
BSG	8
PTPN18	8
PAPOLA	8
PTPRK	8
SRY	8
PRSS3	8
CFDP1	8
INHBA	8
CFL1	8
PEX6	8
INS	8
HAND2	8
TOP2B	8
SSTR2	8
IRF8	8
BMP7	8
STAM2	8
TPH1	8
ITGA1	8
TPM3	8
GTF3C1	8
CHRD	8
C7orf64	8
GTF2F1	8
IRF7	8
DUSP5	8
S100A10	8
DUSP7	8
FBXO30	8
DUSP6	8
AKTIP	8
ACTA2	8
MTCP1	8
MAP3K4	8
FGF7	8
METTL1	8
EVL	8
MINK1	8
ERF	8
MAPK15	8
AFAP1	8
RNF4	8
DNAJA3	8
NAGK	8
MFAP5	8
RUVBL2	8
ETV1	8
EBI3	8
MYCBP	8
NDE1	8
MED6	8
AMBP	8
MED14	8
RORB	8
MAP4K4	8
DYRK1B	8
RNF14	8
ACTC1	8
ANK1	8
DNTTIP2	8
ALK	8
DUT	8
SERPINE2	8
METAP2	8
AKAP9	8
ADAMTS1	8
MMP17	8
FHL3	8
MAPKSP1	8
DMRTB1	8
MMP25	8
DSP	8
SASH3	8
NEFL	8
SCARB2	8
MPHOSPH6	8
FAM46A	8
SAP30	8
DUSP10	8
ANTXR2	8
EPB41L1	8
FGFR4	8
AKAP8	8
AIP	8
SF3B1	8
MPG	8
SHBG	8
PAK3	7
C7orf20	7
EZH2	7
DYNC1H1	7
TSC22D3	7
CHD9	7
MED25	7
FARP2	7
MYO5B	7
PDK2	7
BMPR1A	7
CA9	7
FANCL	7
TPM1	7
DUSP13	7
BMPR2	7
HABP2	7
CHN1	7
STAMBPL1	7
ISL1	7
MYF5	7
PDLIM1	7
BRF1	7
CNTNAP1	7
CNKSR1	7
TRIM29	7
FAF1	7
NACA	7
GRIPAP1	7
NEU3	7
BUB1	7
GRM5	7
PSMF1	7
ZNF148	7
MARK2	7
JUB	7
GTF2A1	7
PSMC2	7
MCM5	7
ADRB1	7
AHNAK	7
DUSP2	7
COMP	7
MCM3AP	7
SERPINI1	7
MARCKS	7
NAP1L1	7
SERTAD1	7
C2orf18	7
C22orf9	7
PARK2	7
C7	7
TRPC1	7
ZNF76	7
PPP1R8	7
MS4A1	7
TG	7
EIF2S1	7
PLEK	7
ZNHIT1	7
CD2	7
CDH15	7
ACACA	7
CD33	7
ACHE	7
PPP1CB	7
HLA-DMA	7
CCR10	7
MSX2	7
TAF11	7
CCNG1	7
ING2	7
ZNF83	7
ELP2	7
HOXD13	7
ELK3	7
HOXB7	7
AANAT	7
POLR2D	7
CD7	7
HOXA13	7
MLH1	7
TEP1	7
HIVEP1	7
EIF4ENIF1	7
MPL	7
HNRNPD	7
PLXNA1	7
CDC5L	7
TBC1D1	7
PLK3	7
CDC73	7
TBL1X	7
ACVR2B	7
TIE1	7
EDNRB	7
SELL	7
MOBKL3	7
CASP2	7
STX1A	7
MARK3	7
TMPRSS6	7
ING4	7
EEF1B2	7
MEF2D	7
MXD1	7
PFN2	7
CFLAR	7
MED31	7
RTKN	7
PROX1	7
HAND1	7
SELP	7
PPP5C	7
TAF10	7
MICAL1	7
CCND2	7
CCL3	7
PPP2R5C	7
HIPK1	7
IGFALS	7
TNC	7
PPP4C	7
IRF1	7
CCL13	7
SYNGAP1	7
HEXIM1	7
MTNR1A	7
PREB	7
PIK3CB	7
PIK3C2B	7
EEF2	7
HHEX	7
SH2B1	7
FSCN1	7
SGOL1	7
NR5A2	7
GABRR2	7
SLC8A3	7
SLC8A1	7
CTSK	7
TRIM62	7
SLC34A1	7
SFTPD	7
NR1I3	7
FGF1	7
RIF1	7
NPHP1	7
FTL	7
FSTL3	7
SNRPD2	7
USF2	7
LDOC1	7
LAMA4	7
DRD3	7
PLP1	7
NCOA4	7
UCHL1	7
FCGR3A	7
LDB1	7
NDN	7
LDLRAP1	7
ARNTL	7
FCN1	7
RALGPS2	7
ANAPC2	7
CTDP1	7
GARS	7
ATP6V1E1	7
ATP5B	7
CSPG4	7
NFKBIE	7
SH2D2A	7
MAFA	7
MAGED1	7
SIAH1	7
NINL	7
REPS2	7
MAP3K12	7
XPO5	7
WDR61	7
DMP1	7
APCS	7
NEK8	7
MAML1	7
AP2A1	7
FKBP1A	7
DLG2	7
NFATC1	7
NEK1	7
FOXM1	7
RBBP7	7
MAP3K7IP2	7
NOTCH2	7
SKAP2	7
RHOU	7
ANKRD2	7
SH3BP1	7
RGS7	7
XRCC4	7
ATP5A1	7
FGFR2	7
DCP1A	7
LTF	7
ARHGAP15	7
FOSL1	7
LZTS2	7
MAD2L1BP	7
RBM23	7
BLNK	7
GPI	7
TXK	7
FBXL12	7
NBN	7
TTC27	7
TWIST1	7
AKAP1	7
ORC5L	7
CRTC2	7
RAB33B	7
TSSK4	7
QKI	7
AKAP5	7
KLC3	7
TTC1	7
TTF2	7
TUBA8	7
SFRS16	7
P4HB	7
RABGEF1	7
PTPRU	7
LACRT	7
PTPRZ1	7
SNTA1	7
MAPK7	7
PABPC1	7
IFNGR1	6
LTK	6
ZDHHC4	6
ABTB1	6
TGIF2	6
JPH3	6
MSN	6
NAE1	6
OS9	6
VRK2	6
TGS1	6
XRCC1	6
VIL1	6
TRIM37	6
TTRAP	6
PLAG1	6
TRIM59	6
UBE2K	6
THY1	6
CCT5	6
NOTCH3	6
ARL8B	6
PAX5	6
THEM4	6
ARL3	6
IFI27	6
MIF	6
IFNAR2	6
ORC1L	6
BTG2	6
KCNRG	6
PAK6	6
MPHOSPH8	6
NGFRAP1	6
BMI1	6
BMP1	6
BOC	6
AP1M1	6
TRPC3	6
PNP	6
HSPA9	6
TCL6	6
HSFX1	6
XBP1	6
MNDA	6
MOAP1	6
TCHP	6
PAFAH1B2	6
PNN	6
NIT1	6
PLEKHJ1	6
NAP1L4	6
ABI3	6
PLIN3	6
TRPC6	6
UXS1	6
MRE11A	6
NIF3L1	6
ANXA5	6
NIN	6
TFDP1	6
HTRA1	6
SCAMP1	6
TFCP2	6
PAM	6
KCNA5	6
MMP26	6
BLK	6
MAGEC1	6
PDE6D	6
PEX19	6
NCSTN	6
LEP	6
MYOG	6
MYBBP1A	6
ATRX	6
CAMP	6
TNRC4	6
TNK2	6
TNNI3	6
ADAM19	6
KPNA6	6
ANAPC7	6
ZNF423	6
ITGAM	6
LGALS8	6
ZNF521	6
MEP1B	6
KLF5	6
PFDN5	6
ALDOA	6
BAZ1A	6
UBE2D1	6
ADRA1A	6
LAMC1	6
ADAMTS5	6
ZNF329	6
TPM2	6
ADRA1B	6
CAMK2B	6
ZBTB44	6
AMHR2	6
LAPTM5	6
AURKB	6
NCOA7	6
MED24	6
TXN	6
KRT2	6
ALB	6
NT5E	6
TNIP2	6
ALOX5	6
AGAP2	6
ZMYND8	6
IL13	6
KLHL1	6
CCDC106	6
IKBKE	6
TMED1	6
ATAD2	6
KLF6	6
LHX9	6
CCDC88A	6
LMNB1	6
USP8	6
YLPM1	6
ANKRD11	6
MTF2	6
NPHS1	6
IL9R	6
KLF1	6
PKMYT1	6
IGSF21	6
TNFRSF10A	6
BMP3	6
MCM4	6
ITGB1BP2	6
ITGB1BP3	6
TUBGCP4	6
LIMS1	6
OGT	6
ATP1A1	6
KLHL35	6
USF1	6
ATF4	6
BEGAIN	6
MTNR1B	6
PCNT	6
C10orf54	6
TRIM11	6
YTHDC1	6
IL1R1	6
IL1F7	6
LPXN	6
PI4KB	6
CUEDC2	6
DOK5	6
FANCD2	6
SF3B2	6
CELA1	6
RNPS1	6
SFRS12	6
STX8	6
DSC3	6
RAP1B	6
SLC3A2	6
FAM48A	6
RNF123	6
FBXW11	6
SFRS3	6
FZR1	6
RLIM	6
STRADB	6
SLC2A1	6
F11R	6
RAPGEF2	6
RPLP0	6
GATAD2B	6
F13A1	6
SERPIND1	6
SERPINF1	6
PRDM4	6
RPS3A	6
CEACAM3	6
F3	6
CTNNBIP1	6
COPS8	6
FEN1	6
DUSP22	6
FHIT	6
SMARCC1	6
COPS4	6
F9	6
COPS3	6
GAK	6
CEBPE	6
SET	6
RBPMS	6
RIT2	6
SHC2	6
FLOT1	6
SIT1	6
GTF2IRD1	6
PSMA5	6
ST6GALNAC2	6
DLC1	6
FLII	6
RBP1	6
GRK1	6
SHKBP1	6
PSMD8	6
REXO4	6
PSMC3	6
FOSB	6
PSMD10	6
DDX24	6
FNTB	6
FLOT2	6
CXCR2	6
DOK3	6
CXCL1	6
SH2B3	6
CHAT	6
DNAJB2	6
PROC	6
RHOH	6
GRIA4	6
STAG1	6
GRIK2	6
[truncated: 3,732 more rows]
