# Supplementary material for: Predicting Abdominal Aortic Aneurysm Target Genes by Level-2 Protein-Protein Interaction
Source: PLoS One. 2015 Oct 23;10(10):e0140888. doi: 10.1371/journal.pone.0140888 (PMC4619739; doi:10.1371/journal.pone.0140888)
Supplement: S3 Table — (XLS) [file pone.0140888.s006.xls]

## Sheet: KEGG pathway
Pathway name	candidate disease genes
Pathways in cancer	EP300, CASP3, FN1, FOXO1, RAF1, RXRA, TP53,, ERBB2,, STAT5B, CHUK, TGFB2, PRKCA, JUN, ABL1, CRKL, CREBBP, RB1, PIAS1, IGF1R, CTNNB1, MYC, IKBKB, NFKB1, HSP90AA1, STAT3, RELA, RARA, AKT1, PIK3R1, PTK2, CBL, FOS, EGFR, MAPK3, GRB2, PLCG1, SMAD2, CRK, PML, ITGB1, STAT1, AR, GSK3B, HDAC1, STAT5A, MAPK1, SMAD4
Chronic myeloid leukemia	AKT1, RAF1, PIK3R1, TP53, STAT5B, CHUK, TGFB2, CBL, MAPK3, GRB2, ABL1, CRKL, RB1, SHC1, CRK, MYC, IKBKB, NFKB1, HDAC1, STAT5A, RELA, MAPK1, SMAD4
ErbB sigling pathway	AKT1, RAF1, PIK3R1, TP53, STAT5B, CHUK, TGFB2, CBL, MAPK3, GRB2, ABL1, CRKL, RB1, SHC1, CRK, MYC, IKBKB, NFKB1, HDAC1, STAT5A, RELA, MAPK1, SMAD4
Focal adhesion	PAK1, PXN, FN1, AKT1, RAF1, PIK3R1, ERBB2, PTK2, CAV1, FLNA, PRKCA, SRC, EGFR, MAPK3, THBS1, GRB2, JUN, CRKL, FYN, IGF1R, CTNNB1, SHC1, CRK, ITGB3, ITGB1, GSK3B, MAPK1
Neurotrophin sigling pathway	AKT1, RAF1, PIK3R1, TP53, YWHAE, MAPK14, YWHAG, MAPK3, IRS1, GRB2, JUN, CRKL, ABL1, PLCG1, SHC1, CRK, PRKCD, IKBKB, NFKB1, GSK3B, YWHAZ, RELA, MAPK1, YWHAB
Prostate cancer	EP300, FOXO1, AKT1, RAF1, PIK3R1, TP53, ERBB2, CHUK, EGFR, MAPK3, GRB2, CREBBP, RB1, CTNNB1, IGF1R, IKBKB, NFKB1, AR, GSK3B, HSP90AA1, RELA, MAPK1
Chemokine sigling pathway	PAK1, PXN, AKT1, RAF1, PIK3R1, STAT5B, CHUK, PTK2, LYN, MAPK3, GRB2, CRKL, SHC1, CRK, IKBKB, NFKB1, PRKCD, STAT1, PTK2B, GSK3B, JAK2, STAT3, RELA, MAPK1
T cell receptor sigling pathway	PAK1, AKT1, LCK, PTPN6, RAF1, PIK3R1, CHUK, CBL, FOS, MAPK14, MAPK3, GRB2, JUN, PLCG1, FYN, IKBKB, NFKB1, GSK3B, RELA, MAPK1
Pancreatic cancer	AKT1, RAF1, PIK3R1, TP53, ERBB2, CHUK, TGFB2, EGFR, MAPK3, RB1, SMAD2, IKBKB, NFKB1, STAT1, RELA, MAPK1, STAT3, SMAD4
Acute myeloid leukemia	RARA, AKT1, RAF1, PIK3R1, STAT5B, CHUK, MAPK3, GRB2, MYC, IKBKB, NFKB1, PML, STAT5A, MAPK1, RELA, STAT3
TGF-beta sigling pathway	EP300, ACVR1, SMAD9, SMAD7, SMURF2, TGFB2, MAPK3, THBS1, CREBBP, SMAD2, MYC, SMAD1, MAPK1, SMURF1, SMAD4, BMPR1B, SP1
MAPK sigling pathway	PAK1, CASP3, AKT1, RAF1, TP53, CHUK, FLNA, TGFB2, PRKCA, FOS, MAPK14, EGFR, MAPK3, GRB2, CRKL, JUN, CRK, MYC, IKBKB, NFKB1, RELA, MAPK1
Adherens junction	EP300, PTPN6, ERBB2, CSNK2A1, SRC, EGFR, MAPK3, CREBBP, FYN, SMAD2, PTPN1, INSR, CTNNB1, IGF1R, MAPK1, SMAD4
B cell receptor sigling pathway	AKT1, PTPN6, RAF1, PIK3R1, CHUK, FOS, LYN, MAPK3, JUN, GRB2, IKBKB, NFKB1, GSK3B, RELA, MAPK1, SYK
Osteoclast differentiation	AKT1, LCK, PIK3R1, CHUK, TGFB2, FOS, MAPK14, MAPK3, GRB2, JUN, FYN, IKBKB, NFKB1, ITGB3, STAT1, MAPK1, RELA, SYK
Hepatitis C	GRB2, PIAS1, AKT1, RAF1, PIK3R1, NFKB1, IKBKB, RXRA, STAT1, TP53, GSK3B, CHUK, STAT3, MAPK1, RELA, MAPK14, EGFR, MAPK3
Colorectal cancer	JUN, CASP3, SMAD2, AKT1, CTNNB1, MYC, RAF1, PIK3R1, TP53, GSK3B, TGFB2, FOS, MAPK1, SMAD4, MAPK3
Cell cycle	EP300, TP53, TGFB2, YWHAE, CDK1, YWHAG, CREBBP, ABL1, RB1, SMAD2, MYC, GSK3B, HDAC1, YWHAZ, SMAD4, YWHAB
Non-small cell lung cancer	GRB2, RB1, PLCG1, AKT1, RAF1, PIK3R1, RXRA, TP53, ERBB2, PRKCA, MAPK1, EGFR, MAPK3
Insulin sigling pathway	FOXO1, AKT1, RAF1, PIK3R1, CBL, MAPK3, CRKL, GRB2, IRS1, PTPN1, INSR, SHC1, CRK, IKBKB, GSK3B, MAPK1
Small cell lung cancer	RB1, PIAS1, FN1, AKT1, MYC, PIK3R1, NFKB1, IKBKB, RXRA, ITGB1, TP53, CHUK, PTK2, RELA
Glioma	GRB2, RB1, PLCG1, IGF1R, AKT1, SHC1, RAF1, PIK3R1, TP53, PRKCA, MAPK1, EGFR, MAPK3
Rel cell carcinoma	GRB2, PAK1, JUN, CREBBP, CRKL, EP300, CRK, AKT1, RAF1, PIK3R1, TGFB2, MAPK1, MAPK3
Toxoplasmosis	CASP3, AKT1, PIK3R1, NFKB1, IKBKB, STAT1, ITGB1, JAK2, CHUK, TGFB2, STAT3, MAPK1, MAPK14, RELA, MAPK3
Endometrial cancer	GRB2, AKT1, CTNNB1, MYC, RAF1, PIK3R1, TP53, ERBB2, GSK3B, MAPK1, EGFR, MAPK3
tural killer cell mediated cytotoxicity	GRB2, PAK1, PLCG1, CASP3, FYN, SHC1, LCK, PTPN6, RAF1, PIK3R1, PTK2B, PRKCA, MAPK1, SYK, MAPK3
Fc epsilon RI sigling pathway	GRB2, PLCG1, FYN, AKT1, RAF1, PIK3R1, PRKCD, PRKCA, LYN, MAPK14, MAPK1, SYK, MAPK3
Shigellosis	ABL1, CRKL, CRK, NFKB1, IKBKB, ITGB1, CHUK, CD44, MAPK14, RELA, MAPK1, MAPK3
Fc gamma R-mediated phagocytosis	PAK1, CRKL, PLCG1, CRK, AKT1, RAF1, PIK3R1, PRKCD, PRKCA, LYN, MAPK1, SYK, MAPK3
Epithelial cell sigling in Helicobacter pylori infection	PAK1, JUN, PLCG1, CASP3, NFKB1, IKBKB, CHUK, LYN, MAPK14, RELA, SRC, EGFR
Bacterial invasion of epithelial cells	CRKL, PXN, FN1, CRK, SHC1, CTNNB1, PIK3R1, ITGB1, PTK2, CAV1, CBL, SRC
Leishmaniasis	JUN, PTPN6, NFKB1, STAT1, ITGB1, JAK2, TGFB2, MAPK14, RELA, MAPK1, FOS, MAPK3
Chagas disease (American trypanosomiasis)	JUN, SMAD2, AKT1, PIK3R1, NFKB1, IKBKB, CHUK, TGFB2, FOS, MAPK14, RELA, MAPK1, MAPK3
Jak-STAT sigling pathway	GRB2, CREBBP, EP300, PIAS1, AKT1, MYC, PTPN6, PIK3R1, STAT1, STAT5A, JAK2, STAT5B, CBL, STAT3
Toll-like receptor sigling pathway	JUN, AKT1, PIK3R1, NFKB1, IKBKB, STAT1, CHUK, FOS, MAPK14, RELA, MAPK1, MAPK3
VEGF sigling pathway	PLCG1, PXN, AKT1, RAF1, PIK3R1, PTK2, PRKCA, MAPK14, MAPK1, SRC, MAPK3
Bladder cancer	RB1, MYC, RAF1, TP53, ERBB2, MAPK1, EGFR, THBS1, MAPK3
GnRH sigling pathway	GRB2, JUN, RAF1, PRKCD, PTK2B, PRKCA, MAPK14, MAPK1, SRC, EGFR, MAPK3
Regulation of actin cytoskeleton	PAK1, CRKL, PXN, FN1, CRK, RAF1, PIK3R1, ITGB3, ITGB1, PTK2, MAPK1, EGFR, MAPK3
Adipocytokine sigling pathway	IRS1, AKT1, NFKB1, IKBKB, RXRA, CHUK, JAK2, RELA, STAT3
Wnt sigling pathway	JUN, CREBBP, EP300, SMAD2, CTNNB1, MYC, TP53, CSNK2A1, GSK3B, PRKCA, SMAD4
Melanoma	RB1, IGF1R, AKT1, RAF1, PIK3R1, TP53, MAPK1, EGFR, MAPK3
Progesterone-mediated oocyte maturation	HSP90AA1, IGF1R, AKT1, MAPK1, MAPK14, CDK1, RAF1, PIK3R1, MAPK3
NOD-like receptor sigling pathway	CHUK, HSP90AA1, MAPK1, RELA, MAPK14, NFKB1, IKBKB, MAPK3
Endocytosis	SMAD2, IGF1R, PML, SMAD7, CAV1, SMURF2, CBL, TGFB2, SMURF1, SRC, EGFR
Oocyte meiosis	IGF1R, AR, YWHAZ, YWHAE, MAPK1, CDK1, YWHAG, YWHAB, MAPK3
Leukocyte transendothelial migration	PLCG1, PXN, CTNNB1, PIK3R1, ITGB1, PTK2B, PTK2, PRKCA, MAPK14
Type II diabetes mellitus	IRS1, INSR, MAPK1, PIK3R1, PRKCD, IKBKB, MAPK3
Apoptosis	CASP3, AKT1, PIK3R1, NFKB1, IKBKB, TP53, CHUK, RELA
Gap junction	GRB2, PRKCA, MAPK1, SRC, CDK1, RAF1, EGFR, MAPK3
Thyroid cancer	CTNNB1, MAPK1, MYC, RXRA, MAPK3, TP53
Melanogenesis	GSK3B, CREBBP, EP300, CTNNB1, PRKCA, MAPK1, RAF1, MAPK3
Amoebiasis	CASP3, PTK2, TGFB2, FN1, PRKCA, RELA, PIK3R1, NFKB1
Aldosterone-regulated sodium reabsorption	IRS1, INSR, PRKCA, MAPK1, PIK3R1, MAPK3
Axon guidance	PAK1, ABL1, FYN, ITGB1, GSK3B, PTK2, MAPK1, MAPK3
Pathogenic Escherichia coli infection	ABL1, YWHAZ, FYN, CTNNB1, PRKCA, ITGB1
Long-term depression	IGF1R, PRKCA, MAPK1, LYN, RAF1, MAPK3
Long-term potentiation	CREBBP, EP300, PRKCA, MAPK1, RAF1, MAPK3
Notch sigling pathway	HDAC1, CREBBP, EP300, NCOR2, KAT2B
Huntington's disease	HDAC1, CREBBP, EP300, CASP3, TBP, SP1, TP53
Dorso-ventral axis formation	GRB2, MAPK1, EGFR, MAPK3
p53 sigling pathway	CASP3, CDK1, THBS1, IGFBP3, TP53
Tight junction	CSNK2A1, AKT1, CTNNB1, PRKCA, SRC, PRKCD
RIG-I-like receptor sigling pathway	CHUK, RELA, MAPK14, NFKB1, IKBKB
Ubiquitin mediated proteolysis	PIAS1, BRCA1, SMURF2, CBL, SMURF1, PML
ECM-receptor interaction	CD44, FN1, ITGB3, THBS1, ITGB1
mTOR sigling pathway	AKT1, MAPK1, PIK3R1, MAPK3
Vascular smooth muscle contraction	PRKCA, MAPK1, RAF1, PRKCD, MAPK3
Cytosolic D-sensing pathway	CHUK, RELA, NFKB1, IKBKB
Viral myocarditis	ABL1, CASP3, FYN, CAV1
Alzheimer's disease	GSK3B, CASP3, MAPK1, APP, MAPK3
Calcium sigling pathway	PTK2B, ERBB2, PLCG1, PRKCA, EGFR
Prion diseases	FYN, MAPK1, MAPK3
Amyotrophic lateral sclerosis (ALS)	CASP3, MAPK14, TP53
Basal cell carcinoma	GSK3B, CTNNB1, TP53
Arrhythmogenic right ventricular cardiomyopathy (ARVC)	CTNNB1, ITGB3, ITGB1
Phosphatidylinositol sigling system	PLCG1, PRKCA, PIK3R1
Hypertrophic cardiomyopathy (HCM)	TGFB2, ITGB3, ITGB1
Rheumatoid arthritis	JUN, TGFB2, FOS
Dilated cardiomyopathy	TGFB2, ITGB3, ITGB1
Cytokine-cytokine receptor interaction	ACVR1, TGFB2, EGFR, BMPR1B
Carbohydrate digestion and absorption	AKT1, PIK3R1
Phagosome	ITGB3, THBS1, ITGB1
Malaria	TGFB2, THBS1
Vibrio cholerae infection	PLCG1, PRKCA
